# Supplementary material for: Does postoperative quantitative bone scintigraphy reflect outcomes following medial open-wedge high tibial osteotomy?
Source: PLoS One. 2021 Sep 14;16(9):e0257315. doi: 10.1371/journal.pone.0257315 (PMC8439459; doi:10.1371/journal.pone.0257315)
Supplement: S1 Dataset — (XLSX) [file pone.0257315.s001.xlsx]

## Sheet: Sheet1
Patient	Age	Sex	prefemur BTU	postfemur BTU	pretibia BTU	posttibia BTU
1	54	2	6.69	2.28	3.94	2.06
2	51	2	5.28	11.41	4.56	1.97
3	54	2	7.35	3.42	9.44	4.04
4	49	2	6.54	2.94	3.85	0.72
5	55	2	44.86	2.63	3.56	2.37
6	55	1	6.54	2.67	5.42	5.07
7	54	2	7.09	0.56	12.48	4.25
8	63	1	6.3	5.25	7.21	2.48
9	55	2	11.94	2.03	5.3	2.04
10	49	2	4.55	0.56	3.19	1.86
11	64	2	14.32	3.56	5.68	2.01
12	55	2	6.5	3.74	10.91	4.82
13	60	2	3.35	1.89	4.52	3.65
14	58	1	6.4	5.36	43.91	3.43
15	58	1	11.12	4.44	6.03	1.89
16	58	2	11.94	5.41	11	4.82
17	56	2	11.13	2.5	5.91	2.57
18	56	2	4.49	3.52	1.83	4.82
19	51	2	9.13	1.87	5.74	5.52
20	55	2	7.69	2.63	2.54	5.61
21	55	2	5.08	2.57	2.54	2.78
22	52	2	5.75	2.16	3.71	4.25
23	54	2	13.78	1.76	6.09	4.49
24	55	2	10	0.38	2.64	5.03
25	56	2	8.24	2.74	8.55	5.85
26	54	2	9.12	5.26	12.48	4.33
27	55	2	7.1	4.72	8.04	2.57
28	46	2	11.13	1.89	13.02	3.37
29	57	1	4.81	2.16	6.03	3.58
30	58	2	6.99	4.65	7.23	2.1
31	48	2	3.39	2.29	43.91	2.01
32	57	2	7.32	2.79	6.34	3.65
33	55	2	8.11	4.27	4.88	3.37
34	56	2	12.33	2.67	4.45	3.12
35	56	2	6.5	5.63	9.38	2.06
36	57	2	10.52	2.26	5.56	2.12
37	63	2	7.69	1.44	5.1	3.58
38	54	2	5.78	2.03	5.41	6.38
39	58	2	3.49	1.72	3.71	3.62
40	50	2	12.22	3.43	8.85	2.48
41	61	2	11.01	5.26	7.42	3.2
42	62	2	5.82	2.93	5.11	4.15
43	55	2	14.32	1.76	8.85	5.49
44	65	2	8.24	3.89	4.88	2.63
45	55	1	8.48	4.18	9.57	4.49
46	58	2	6.09	3.14	5.29	1.96
47	62	2	13.6	2.79	9.38	2.11
48	61	2	5.08	2.28	3.85	8.39
49	58	2	8.24	4.3	3.75	2.63
50	54	1	25.74	7.98	7.21	2.93
51	46	2	5.82	3.63	4.97	3.28
52	33	1	11.12	2.94	5.41	3.62
53	62	1	4.84	4.04	3.55	4.04
54	57	2	4.53	4.04	8.55	2.93
55	61	2	6.65	2.93	11.71	3.24
56	55	2	8.8	4.23	8.55	4.4
57	63	2	9.86	3.14	3.99	4.33
58	62	2	9.12	3.74	8.85	3.62
59	59	2	3.39	2.17	9.57	5.61
60	56	2	12.48	1.87	4.96	10.82
61	53	1	8.48	5.35	10.91	2.04
62	61	2	12.48	3.42	5.1	2.06
63	56	2	8.8	1.34	6.54	2.82
64	64	1	8.2	5.35	6.54	3.8
65	63	2	6.99	2.57	10.35	3.28
66	54	2	9.11	1.8	5.68	3.12
67	57	1	3.35	1.87	3.56	4.64
68	48	1	14.32	2.17	11.71	3.8
69	47	1	7.1	4.18	1.83	2.04
70	61	2	7.32	2.5	8.51	2.63
71	63	2	5.61	2.57	9.82	4.77
72	62	2	13.78	5.26	4.45	4.04
73	54	1	5.61	4.27	13.02	5.07
74	57	1	9.11	2.35	5.42	3.5
75	54	1	6.97	1.8	5.7	0.72
76	55	2	25.74	2.65	4.38	3.75
77	58	2	5.69	0.38	6.97	2.48
78	53	2	5.18	3.42	3.94	3.27
79	62	1	7.09	6.46	3.71	3.2
80	61	2	13.6	5.16	13.02	7.75
81	56	2	6.99	4.44	5.41	6.52
82	59	2	5.75	2.48	11.71	1.54
83	58	2	2.4	4.27	7.21	3.43
84	62	1	8.11	1.87	3.71	2.1
85	53	2	9.86	1.34	6.25	3.52
86	56	2	4.49	2.28	5.3	3.06
87	57	2	4.81	4.23	5.91	3.32
88	50	1	7.09	3.74	5.7	1.69
89	65	2	7.98	2.48	6.34	6.38
90	52	2	11.03	3.63	6.09	3.59
91	63	1	2.4	5.03	3.56	5.03
92	67	1	11.94	1.69	5.7	4.49
93	62	1	9.13	3.52	6.25	3.52
94	67	1	11.12	4.02	6.97	2.01
95	49	2	6.5	1.89	5.98	3.65
96	50	2	7.69	2.5	10.91	3.28
97	45	2	7.98	2.63	12.48	3.22
98	62	1	8.2	5.16	5.56	2.09
99	59	2	5.83	1.87	3.22	2.88
100	57	2	8.2	2.16	5.56	1.97
101	59	2	5.07	3.02	5.29	3.5
102	57	2	11.01	3.63	3.95	3.75
103	60	2	6.65	2.16	4.97	1.54
104	57	1	5.61	0.38	5.1	2.09
105	60	2	7.28	1.87	3.19	2.06
106	58	2	12.81	2.28	9.58	1.22
107	46	2	6.5	2.74	13.17	4.33
108	52	2	5.07	7.98	5.41	1.22
109	54	2	8.2	11.41	5.56	2.72
110	54	2	5.08	5.03	8.51	4.4
111	48	2	9.11	4.94	9.58	3.24
112	58	2	12.33	4.18	2.64	0.72
113	61	2	14.32	4.94	3.93	3.8
114	62	2	6.69	1.76	3.93	4.25
115	45	2	8.48	5.16	5.11	2.63
116	59	2	9.11	4.04	4.38	3.06
117	67	2	11.01	2.26	7.82	2.1
118	61	2	11.03	7.34	4.88	0.68
119	61	2	10	3.56	3.55	4.15
120	63	2	6.97	3.02	6.03	2.11
121	72	1	6.54	5.41	13.17	4.77
122	60	2	6.97	7.34	8.04	5.37
123	50	2	10.22	3.02	3.85	8.39
124	63	1	6.3	3.14	5.02	1.86
125	67	2	8.51	1.87	7.42	2.78
126	44	2	13.2	3.56	7.42	5.37
127	51	2	13.2	1.04	3.75	3.24
128	51	2	4.3	4.94	3.95	3.12
129	59	2	8.61	3.3	9.82	0.72
130	58	2	6.12	1.61	6.09	7.75
131	60	2	3.49	1.91	13.17	3.52
132	48	2	4.49	4.72	9.22	2.37
133	55	1	9.12	5.41	7.5	1.22
134	62	2	9.11	4.23	4.8	3.17
135	65	2	10.52	0.97	4.8	2.63
136	66	2	4.81	0.56	7.82	3.2
137	60	1	44.86	0.38	15.74	3.75
138	57	2	12.81	3.8	3.94	3.28
139	58	2	6.12	5.03	7.23	3.06
140	64	2	5.07	5.63	5.96	5.87
141	59	1	12.48	3.52	5.02	1.12
142	59	2	8.61	1.34	3.19	5.37
143	59	2	4.84	4.65	9.82	1.69
144	62	2	10.22	5.63	4.96	2.57
145	57	2	7.32	2.16	3.99	3.32
146	63	1	6.65	4.3	10.35	3.01
147	60	1	5.75	2.79	3.95	5.49
148	56	2	12.81	3.89	11	3.65
149	58	2	7.98	3.89	5.56	3.59
150	51	2	6.3	2.17	5.56	3.17
151	51	2	9.11	3.34	5.68	4.99
152	66	2	6.69	2.03	6.34	2.1
153	56	2	8.98	5.36	3.99	4.77
154	60	2	4.25	2.35	4.56	6.38
155	59	2	8.51	2.26	3.55	2.11
156	61	1	12.33	4.02	8.85	3.46
157	67	2	13.78	3.34	5.41	3.01
158	57	2	10	3.74	4.52	3.62
159	58	2	5.83	4.3	5.91	3.65
160	64	2	5.03	2.5	3.93	0.65
161	65	2	5.83	2.35	2.54	2.37
162	62	2	5.12	1.87	10.91	1.86
163	66	2	3.39	2.67	7.18	2.82
164	56	2	4.25	1.8	6.25	3.46
165	51	2	13.2	4.72	5.15	4.4
166	60	2	5.54	2.93	7.23	10.82
167	56	2	10.52	1.91	9.58	0.65
168	60	2	5.82	2.29	4.74	2.63
169	60	2	8.51	3.34	5.29	3.27
170	63	2	8.98	3.43	5.11	2.93
171	58	2	5.28	2.74	7.18	2.06
172	60	2	3.49	4.02	7.5	3.59
173	63	2	44.86	2.75	1.83	2.4
174	68	1	4.55	5.25	4.38	10.82
175	54	2	4.53	2.79	5.41	3.46
176	62	2	11.13	5.25	5.91	2.78
177	66	1	4.55	5.03	5.7	5.61
178	65	2	7.09	5.36	4.88	3.17
179	51	2	5.78	0.97	7.5	2.09
180	57	2	7.35	3.63	11	3.27
181	54	2	7.28	2.95	5.96	7.75
182	57	2	5.18	2.24	5.15	3.58
183	62	1	8.61	2.16	5.91	0.68
184	53	2	5.69	2.65	4.56	5.52
185	59	1	4.84	1.91	6.54	2.4
186	67	1	2.4	3.74	5.91	3.43
187	60	2	5.78	3.43	10.35	2.4
188	74	2	10.22	2.65	7.82	5.07
189	64	2	16.6	2.79	4.52	5.85
190	70	2	16.6	3.8	8.04	0.65
191	62	2	8.8	7.34	15.74	1.96
192	55	2	9.13	3.3	4.1	5.49
193	28	1	11.03	4.04	4.96	3.28
194	62	2	7.93	5.9	8.51	4.15
195	55	2	7.93	1.87	5.02	1.97
196	49	2	5.28	3.8	2.73	5.85
197	59	2	4.53	11.41	4.1	5.87
198	38	2	13.6	1.72	9.57	5.87
199	60	1	4.25	2.95	3.75	3.65
200	63	2	9.86	3.8	4.79	1.96
201	60	1	5.78	1.72	43.91	3.28
202	57	2	13.2	4.44	5.15	1.06
203	50	2	7.28	2.48	9.38	1.54
204	65	2	8.98	5.35	4.1	3.37
205	53	2	13.78	3.74	5.3	2.06
206	66	2	16.6	2.79	4.8	2.82
207	60	2	7.1	2.29	5.96	5.52
208	59	2	5.18	2.94	4.97	1.69
209	55	2	8.11	2.5	6.97	3.01
210	51	2	7.35	3.3	4.78	5.03
	57.4667		8.71743	3.3861	6.959	3.49824
